# Supplementary material for: Modelling the Stoichiometric Regulation of C-Rich Toxins in Marine Dinoflagellates
Source: PLoS One. 2015 Sep 23;10(9):e0139046. doi: 10.1371/journal.pone.0139046 (PMC4580455; doi:10.1371/journal.pone.0139046)
Supplement: S2 File — (XLSX) [file pone.0139046.s003.xlsx]

## Sheet: datitox3
Experimental data used in figures 3, 4 and 5
Columns B to J refer to average values from 3 replicates. Columns K-S refer to standard deviations
Units are : biomass=mg C m-3; Chl=mg m-3; Chl:C=mg mg-1; C:P=mol mol-1; C:N=mol mol-1;Bacteria=mg C m-3; Tox=mg C m-3;Tox:C=mg mg-1;toxe=mg C m-3.
days	biomass	Chl	Chl:C	C:P	C:N	Bacteria	Tox	Tox:C	Toxe	biomass SD	Chl SD	Chl:C SD	C:P SD	C:N SD	Bacteria SD	Tox SD	Tox:C SD	Toxe SD
0	1847	14.8281	0.008	NaN	NaN	16.7189	NaN	NaN		1398	7.12	0.0072	NaN	NaN	2.757	NaN	NaN
1	1868	NaN	NaN	NaN	NaN	38.8962	0.8989	0.0005	NaN	216	NaN	NaN	NaN	NaN	3.38485	0.04	7e-05	NaN
2	3059	NaN	NaN	NaN	8.6	73.2082	1.5845	0.0005	NaN	364	NaN	NaN	NaN	1.2	20.0638	0.21	0.00011	NaN
3	NaN	NaN	NaN	NaN	NaN	NaN	NaN	NaN	NaN	NaN	NaN	NaN	NaN	NaN	NaN	NaN	NaN	NaN
4	NaN	NaN	NaN	NaN	NaN	NaN	NaN	NaN	NaN	NaN	NaN	NaN	NaN	NaN	NaN	NaN	NaN	NaN
5	6353	74.1403	0.0117	101.8	7.2	144.584	6.0942	0.001	NaN	331	22	0.0035	15.6	0.6	15.6552	0.36	9e-05	NaN
6	NaN	NaN	NaN	NaN	NaN	NaN	NaN	NaN	NaN	NaN	NaN	NaN	NaN	NaN	NaN	NaN	NaN	NaN
7	12181	183.64	0.0151	144.1	6.9	291.445	10.1274	0.0008	NaN	1186	7.26	0.0016	15.1	0.9	41.8302	0.15	9e-05	NaN
8	NaN	NaN	NaN	NaN	NaN	NaN	NaN	NaN	NaN	NaN	NaN	NaN	NaN	NaN	NaN	NaN	NaN	NaN
9	15488	NaN	NaN	153.1	6.9	401.834	26.3879	0.0017	1.5741	445	NaN	NaN	9.7	0.4	35.9994	2.99	0.00022	0.158791
10	NaN	NaN	NaN	NaN	NaN	NaN	NaN	NaN	NaN	NaN	NaN	NaN	NaN	NaN	NaN	NaN	NaN	NaN
11	NaN	NaN	NaN	NaN	NaN	NaN	NaN	NaN	NaN	NaN	NaN	NaN	NaN	NaN	NaN	NaN	NaN	NaN
12	19547	167.671	0.0086	193.6	11.3	414.56	38.145	0.002	4.06266	722	19.36	0.001	63.2	0.9	35.9994	2.82	0.00019	2.94197
13	NaN	NaN	NaN	NaN	NaN	NaN	NaN	NaN	NaN	NaN	NaN	NaN	NaN	NaN	NaN	NaN	NaN	NaN
14	NaN	NaN	NaN	NaN	NaN	NaN	NaN	NaN	NaN	NaN	NaN	NaN	NaN	NaN	NaN	NaN	NaN	NaN
15	23553	117.484	0.005	196.9	13.9	629.075	37.7017	0.0016	10.7349	1810	36.27	0.0016	35.1	1.9	83.5537	1.93	0.00018	4.46713
16	NaN	NaN	NaN	NaN	NaN	NaN	NaN	NaN	NaN	NaN	NaN	NaN	NaN	NaN	NaN	NaN	NaN	NaN
17	NaN	NaN	NaN	NaN	NaN	NaN	NaN	NaN	NaN	NaN	NaN	NaN	NaN	NaN	NaN	NaN	NaN	NaN
18	NaN	NaN	NaN	NaN	NaN	NaN	NaN	NaN	NaN	NaN	NaN	NaN	NaN	NaN	NaN	NaN	NaN	NaN
19	NaN	NaN	NaN	NaN	NaN	NaN	NaN	NaN	NaN	NaN	NaN	NaN	NaN	NaN	NaN	NaN	NaN	NaN
20	NaN	NaN	NaN	NaN	NaN	NaN	NaN	NaN	NaN	NaN	NaN	NaN	NaN	NaN	NaN	NaN	NaN	NaN
21	25040	70.7184	0.0028	236.1	15.3	1013.97	63.4281	0.0025	11.2234	3946	9.88	0.0006	69.9	2.7	119.789	4.55	0.00051	5.1484
22	NaN	NaN	NaN	NaN	NaN	NaN	NaN	NaN	NaN	NaN	NaN	NaN	NaN	NaN	NaN	NaN	NaN	NaN
23	NaN	NaN	NaN	NaN	NaN	NaN	NaN	NaN	NaN	NaN	NaN	NaN	NaN	NaN	NaN	NaN	NaN	NaN
24	NaN	NaN	NaN	NaN	NaN	NaN	NaN	NaN	NaN	NaN	NaN	NaN	NaN	NaN	NaN	NaN	NaN	NaN
25	NaN	NaN	NaN	NaN	NaN	NaN	NaN	NaN	NaN	NaN	NaN	NaN	NaN	NaN	NaN	NaN	NaN	NaN
26	NaN	NaN	NaN	NaN	NaN	NaN	NaN	NaN	NaN	NaN	NaN	NaN	NaN	NaN	NaN	NaN	NaN	NaN
27	26922	76.4215	0.0028	301.2	20.3	1166.91	73.9886	0.0027	17.7277	5055	25.68	0.0011	57.5	4.5	216.658	7.19	0.00069	5.05827
28	NaN	NaN	NaN	NaN	NaN	NaN	NaN	NaN	NaN	NaN	NaN	NaN	NaN	NaN	NaN	NaN	NaN	NaN
29	NaN	NaN	NaN	NaN	NaN	NaN	NaN	NaN	NaN	NaN	NaN	NaN	NaN	NaN	NaN	NaN	NaN	NaN
30	NaN	NaN	NaN	NaN	NaN	NaN	NaN	NaN	NaN	NaN	NaN	NaN	NaN	NaN	NaN	NaN	NaN	NaN
31	NaN	NaN	NaN	NaN	NaN	NaN	NaN	NaN	NaN	NaN	NaN	NaN	NaN	NaN	NaN	NaN	NaN	NaN
32	NaN	NaN	NaN	NaN	NaN	NaN	NaN	NaN	NaN	NaN	NaN	NaN	NaN	NaN	NaN	NaN	NaN	NaN
33	NaN	NaN	NaN	NaN	NaN	NaN	NaN	NaN	NaN	NaN	NaN	NaN	NaN	NaN	NaN	NaN	NaN	NaN
34	NaN	NaN	NaN	NaN	NaN	NaN	NaN	NaN	NaN	NaN	NaN	NaN	NaN	NaN	NaN	NaN	NaN	NaN
35	34059	110.64	0.0032	406.6	17.3	1490.33	78.3489	0.0023	8.4986	3126	16.88	0.0006	55.7	2.5	160.151	6.21	0.00034	2.17882
36	NaN	NaN	NaN	NaN	NaN	NaN	NaN	NaN	NaN	NaN	NaN	NaN	NaN	NaN	NaN	NaN	NaN	NaN
37	NaN	NaN	NaN	NaN	NaN	NaN	NaN	NaN	NaN	NaN	NaN	NaN	NaN	NaN	NaN	NaN	NaN	NaN
38	NaN	NaN	NaN	NaN	NaN	NaN	NaN	NaN	NaN	NaN	NaN	NaN	NaN	NaN	NaN	NaN	NaN	NaN
39	NaN	NaN	NaN	NaN	NaN	NaN	NaN	NaN	NaN	NaN	NaN	NaN	NaN	NaN	NaN	NaN	NaN	NaN
40	NaN	NaN	NaN	NaN	NaN	NaN	NaN	NaN	NaN	NaN	NaN	NaN	NaN	NaN	NaN	NaN	NaN	NaN
