# Supplementary material for: Modelling the Stoichiometric Regulation of C-Rich Toxins in Marine Dinoflagellates
Source: PLoS One. 2015 Sep 23;10(9):e0139046. doi: 10.1371/journal.pone.0139046 (PMC4580455; doi:10.1371/journal.pone.0139046)
Supplement: S3 File — (XLSX) [file pone.0139046.s004.xlsx]

## Sheet: reference
Model simulations used in figures 3, 4 and 5
Units are : biomass=mg C m-3; Chl=mg m-3; Chl:C=mg mg-1; C:P=mol mol-1; C:N=mol mol-1;Bacteria=mg C m-3; Tox=mg C m-3;Tox:C=mg mg-1;toxe=mg C m-3.
days	biomass	Chl	Chl:C	C:P	C:N	Bacteria	Tox	Tox:C	Toxe
0	2037.64	15.9154	0.00781072	94.6731	8.95895	16.8439	1.40198	0.000688043	0.00368666
1	2361.38	20.9426	0.00886879	90.2052	7.47931	23.6802	1.74107	0.000737312	0.0110038
2	2809.63	29.9242	0.0106506	88.8892	7.11086	39.9774	2.20426	0.000784538	0.0193748
3	3443.6	42.7697	0.01242	88.4931	7.00501	61.7421	2.85281	0.000828438	0.0294946
4	4319.99	59.9302	0.0138728	88.3762	6.97418	89.9299	3.74343	0.000866536	0.0422975
5	5496.12	82.1716	0.0149508	88.3425	6.96533	127.072	4.93344	0.000897622	0.0588178
6	7029.86	110.469	0.0157142	88.333	6.96283	175.323	6.48073	0.000921886	0.0802664
7	8974.56	145.209	0.0161801	91.7211	6.96212	236.566	8.43865	0.000940286	0.108008
8	11297.3	174.367	0.0154344	111.754	6.96193	311.315	10.7743	0.000953706	0.143392
9	13768.8	187.632	0.0136273	137.124	6.96187	394.549	13.2584	0.00096293	0.187001
10	16158.9	188.301	0.0116531	161.966	7.38748	476.937	15.6608	0.000969174	0.238166
11	18277.4	180.387	0.00986937	184.333	8.35997	552.921	18.433	0.00100851	0.366023
12	19874.4	166.521	0.00837868	201.606	9.14336	635.567	23.8056	0.0011978	0.85008
13	21026.7	152.389	0.00724741	214.434	9.72514	733.662	30.8906	0.00146911	1.69535
14	21896	139.845	0.0063868	224.452	10.1795	836.395	38.14	0.00174188	2.80964
15	22566.6	128.869	0.00571059	232.505	10.5447	933.806	44.7204	0.00198171	4.09696
16	23089.4	119.261	0.00516517	239.095	10.8436	1020.56	50.3008	0.00217852	5.46396
17	23498.6	110.814	0.00471577	244.559	11.0914	1094.75	54.841	0.0023338	6.83341
18	23818.2	103.345	0.00433892	249.132	11.2988	1156.44	58.4396	0.00245357	8.14875
19	24065.7	96.7008	0.00401821	252.985	11.4735	1206.65	61.2445	0.00254489	9.37273
20	24254	90.7548	0.00374185	256.245	11.6214	1246.77	63.4068	0.00261428	10.4837
21	24393.2	85.4039	0.00350113	259.01	11.7467	1278.28	65.0603	0.00266714	11.4715
22	24491.1	80.5635	0.0032895	261.353	11.853	1302.55	66.3152	0.00270773	12.3339
23	24553.7	76.164	0.00310193	263.336	11.943	1320.82	67.2584	0.00273924	13.0739
24	24586.1	72.1475	0.00293449	265.006	12.0187	1334.18	67.9572	0.00276405	13.6979
25	24592.3	68.4661	0.00278405	266.401	12.082	1343.55	68.4624	0.0027839	14.2138
26	24575.6	65.0791	0.00264812	267.555	12.1343	1349.67	68.8126	0.00280004	14.6307
27	24538.7	61.9525	0.00252468	268.494	12.1769	1353.21	69.0371	0.00281339	14.9576
28	24484.2	59.0571	0.00241205	269.24	12.2107	1354.67	69.158	0.0028246	15.2035
29	24413.8	56.3681	0.00230886	269.812	12.2367	1354.49	69.1925	0.00283415	15.3771
30	24329.4	53.8641	0.00221395	270.227	12.2555	1353.01	69.1537	0.00284239	15.4863
31	24232.4	51.5265	0.00212635	270.499	12.2678	1350.53	69.0522	0.00284958	15.5387
32	24124	49.3393	0.00204523	270.639	12.2742	1347.26	68.8962	0.00285592	15.541
33	24005.4	47.2883	0.0019699	270.658	12.2751	1343.39	68.6925	0.00286154	15.4994
34	23877.5	45.3613	0.00189975	270.566	12.2709	1339.07	68.4467	0.00286658	15.4196
35	23741.2	43.5474	0.00183425	270.37	12.262	1334.39	68.1634	0.0028711	15.3066
36	23597.2	41.8369	0.00177296	270.077	12.2424	1329.46	67.8466	0.0028752	15.1649
37	23446.2	40.2212	0.00171547	269.694	12.1946	1324.34	67.4996	0.00287891	14.9985
38	23288.8	38.6928	0.00166144	269.226	12.1284	1319.11	67.1252	0.00288229	14.8111
39	23125.5	37.2449	0.00161055	268.679	12.0526	1313.79	66.726	0.00288538	14.606
40	22956.8	35.8713	0.00156255	268.056	11.971	1308.43	66.3041	0.00288821	14.3858
