# Supplementary material for: Modelling the Stoichiometric Regulation of C-Rich Toxins in Marine Dinoflagellates
Source: PLoS One. 2015 Sep 23;10(9):e0139046. doi: 10.1371/journal.pone.0139046 (PMC4580455; doi:10.1371/journal.pone.0139046)
Supplement: S4 File — (XLSX) [file pone.0139046.s005.xlsx]

## Sheet: sense
Model simulation used in the sensitivity experiments shown in Figure 5
Units are Tox=mg C m-3; Chl:C mg mg -1; Toxe mg C m-3
days	Tox S1	Tox S2	Tox S3	Chl:C S3	Toxe no bac
0	0.908568	0.904871	0.941396	0.00961336	0.00374671
1	1.25954	1.25589	1.40896	0.0117155	0.0115695
2	1.73433	1.73076	2.06427	0.0133967	0.0213612
3	2.3942	2.39072	2.95498	0.0146298	0.0339052
4	3.29586	3.29246	4.13468	0.0154904	0.0502703
5	4.49664	4.49333	5.66049	0.0160828	0.0718094
6	6.05446	6.05122	7.58786	0.0164984	0.100164
7	8.02264	8.01948	9.96312	0.0168043	0.13726
8	10.3683	10.3652	12.8153	0.0170446	0.185177
9	12.8622	12.8592	16.2705	0.0172461	0.245424
10	15.2741	15.2712	22.6496	0.0174256	0.318236
11	18.0635	17.4145	33.6708	0.0175878	0.45167
12	23.4873	19.0489	45.6162	0.0177303	0.941731
13	30.6269	20.2449	56.2291	0.0178538	1.87018
14	37.8544	21.157	64.8979	0.0179602	3.17792
15	44.311	21.8678	71.8065	0.018052	4.79301
16	49.6814	22.4277	77.3545	0.0181312	6.63453
17	53.9509	22.8708	81.909	0.0181999	8.62731
18	57.2407	23.2216	85.7406	0.0182597	10.7096
19	59.7149	23.4977	89.0321	0.0183119	12.8344
20	61.5348	23.7123	91.9039	0.0183578	14.9677
21	62.8403	23.8758	94.4361	0.0183983	17.0859
22	63.7453	23.9962	96.6842	0.0184341	19.173
23	64.339	24.0797	98.6886	0.018466	21.219
24	64.69	24.1315	100.48	0.0184945	23.2174
25	64.8505	24.1557	102.083	0.01852	25.1648
26	64.8602	24.156	103.517	0.0185429	27.0593
27	64.7495	24.1351	104.8	0.0185636	28.9005
28	64.5414	24.0955	105.946	0.0185824	30.6887
29	64.2539	24.0392	106.967	0.0185994	32.4246
30	63.901	23.9681	107.876	0.0186148	34.1096
31	63.4941	23.8837	108.681	0.0186289	35.7449
32	63.042	23.7872	109.392	0.0186418	37.332
33	62.552	23.6799	110.014	0.0186536	38.8724
34	62.0302	23.5628	110.548	0.0186644	40.3675
35	61.4817	23.4367	110.995	0.0186743	41.819
36	60.9106	23.3024	111.364	0.0186834	43.2282
37	60.3205	23.1607	111.661	0.0186917	44.5965
38	59.7146	23.0122	111.892	0.0186993	45.9253
39	59.0954	22.8575	112.063	0.0187063	47.2159
40	58.4654	22.6969	112.178	0.0187127	48.4695
