# Supplementary material for: Modelling the Stoichiometric Regulation of C-Rich Toxins in Marine Dinoflagellates
Source: PLoS One. 2015 Sep 23;10(9):e0139046. doi: 10.1371/journal.pone.0139046 (PMC4580455; doi:10.1371/journal.pone.0139046)
Supplement: S5 File — (XLSX) [file pone.0139046.s006.xlsx]

## Sheet: validation
Model simulation used in figure 6
columns B-C refer to P-limitation; columns D-E refer to N-limitation
Units are: C:P and C:N =mol mol-1; Tox:C= mg C mg C-1
days	C:P	Tox:C	C:N	Tox:C
0	98.7187	0.001	6.77579	0.001
1	91.7191	0.001	6.89536	0.001
2	89.4606	0.001	6.93895	0.001
3	88.6993	0.001	6.95428	0.001
4	96.0642	0.001	6.95946	0.001
5	113.337	0.001	6.96112	0.001
6	134.852	0.001	7.61318	0.001
7	158.501	0.001	9.43808	0.001
8	181.912	0.00102611	11.4349	0.00103797
9	201.188	0.00119806	13.0128	0.00127366
10	215.773	0.00146937	14.133	0.00161044
11	227.262	0.00174717	14.9664	0.00192009
12	236.546	0.0019911	15.6106	0.00216588
13	244.172	0.00218962	16.1231	0.0023488
14	250.516	0.00234456	16.5396	0.00248117
15	255.843	0.0024628	16.8838	0.00257622
16	260.348	0.00255213	17.1717	0.00264488
17	264.176	0.00261955	17.4151	0.00269523
18	267.438	0.00267074	17.6224	0.00273293
19	270.221	0.00271004	17.8	0.00276186
20	272.594	0.00274065	17.9528	0.00278463
21	274.611	0.00276491	18.0845	0.00280298
22	276.319	0.00278448	18.1982	0.00281812
23	277.753	0.00280056	18.2964	0.00283083
24	278.945	0.002814	18.381	0.0028417
25	279.92	0.00282541	18.4537	0.00285112
26	280.701	0.00283523	18.5158	0.00285937
27	281.305	0.0028438	18.5685	0.00286667
28	281.75	0.00285133	18.6127	0.00287318
29	282.048	0.00285803	18.6492	0.00287903
30	282.211	0.00286402	18.6788	0.00288432
31	282.25	0.00286942	18.7021	0.00288912
32	282.174	0.00287431	18.7195	0.0028935
33	281.992	0.00287875	18.7315	0.00289751
34	281.709	0.00288281	18.7386	0.0029012
35	281.333	0.00288653	18.7411	0.0029046
36	280.869	0.00288995	18.7393	0.00290774
37	280.322	0.0028931	18.7334	0.00291066
38	279.696	0.002896	18.7237	0.00291337
39	278.996	0.00289869	18.7105	0.00291589
40	278.225	0.00290118	18.6939	0.00291825
